# Supplementary material for: Dimensionality reduction distills complex evolutionary relationships in seasonal influenza and SARS-CoV-2
Source: Virus Evol. 2024 Nov 14;10(1):veae087. doi: 10.1093/ve/veae087 (PMC11604119; doi:10.1093/ve/veae087)
Supplement: veae087_Supp [file veae087_supp.zip]

Archive with 1 entries (1 files):
- cartography_supplement.pdf
